# Supplementary material for: Mutational signatures among young-onset testicular cancers
Source: BMC Med Genomics. 2021 Nov 24;14:280. doi: 10.1186/s12920-021-01121-8 (PMC8611954; doi:10.1186/s12920-021-01121-8)
Supplement: Supplementary file 6 — Additional file 6: Table S1. Comparison of COSMIC mutational signature contributions to non-seminomatous (n = 56) and seminomatous (n = 44) testicular tumors. Entries are number (proportion) of cases with a signature present above a threshold of 6% in each histologic group. P-values were calculated adjusting for age of onset * indicates statistical significance at a 0.05 level. [file 12920_2021_1121_MOESM6_ESM.xlsx]

## Sheet: Sheet1
		Signature	Non-Seminoma	Seminoma	p-value
		Signature 1	29 (52%)	5 (11%)	< 0.001*
		Signature 3	49 (88%)	37 (84%)	0.52
		Signature 6	25 (45%)	15 (34%)	0.24
		Signature 8	17 (30%)	10 (23%)	0.99
		Signature 11	3 (5%)	8 (18%)	0.11
		Signature 13	3 (5%)	11 (25%)	0.006*
		Signature 15	10 (18%)	16 (36%)	0.032*
		Signature 16	25 (45%)	21 (48%)	0.91
		Signature 19	21 (38%)	13 (30%)	0.46
		Signature 20	11 (20%)	6 (14%)	0.43
		Signature 24	28 (50%)	19 (43%)	0.62
		Signature 26	3 (5%)	9 (21%)	0.048*
		Signature 29	15 (27%)	13 (30%)	0.32
		Signature 30	37 (66%)	23 (52%)	0.27
